# Supplementary material for: Comparison of Quantification of Target-Specific Accumulation of [18F]F-siPSMA-14 in the HET-CAM Model and in Mice Using PET/MRI
Source: Cancers (Basel). 2021 Aug 9;13(16):4007. doi: 10.3390/cancers13164007 (PMC8393674; doi:10.3390/cancers13164007)
Supplement: Supplementary file 1 [file cancers-13-04007-s001.zip]

Archive with 1 entries (1 files):
- cancers-1301835-supplementary.pdf
